# Supplementary material for: Polypyrrole-Derived Nitrogen-Doped Tubular Carbon Materials as a Promising Cathode for Aqueous Aluminum-Ion Batteries
Source: Polymers (Basel). 2024 Nov 25;16(23):3276. doi: 10.3390/polym16233276 (PMC11644632; doi:10.3390/polym16233276)
Supplement: Supplementary file 1 [file polymers-16-03276-s001.zip]

Archive with 1 entries (1 files):
- polymers-3324362-supplementary.pdf
